# Supplementary material for: TAPB and RSB protects cardiac diastolic function in elderly patients undergoing abdominopelvic surgery: a retrospective cohort study
Source: PeerJ. 2020 Jul 2;8:e9441. doi: 10.7717/peerj.9441 (PMC7335498; doi:10.7717/peerj.9441)
Supplement: Data S1 [file peerj-08-9441-s001.csv]

Age	Anesthesia	ASA classification	Duration of surgery	SBP1	DBP1	MAP1	MAP2	HR1	HR2	CVP1	CVP2	E1	E2	A1	A2	E1/A1	E2/A2	Ae1	Ae2	Aa1	Aa2	e1/a1	e2/a2	E1/Ae1	E2/Ae2
67	sev	3	6.5	123	75	91	93	75	70	7	6	53.9	113.1	58.5	125.2	0.92	0.9	5.22	5.05	7.4	10.4	0.5	0.49	10.33	22.4
64	sev	2	3	160	80	107	90	80	80	8	9	59.9	37.7	45.8	45.8	1.31	0.82	4.38	6.56	4.21	6.9	0.63	0.95	13.68	5.75
65	sev	2	3	120	75	90	90	60	60	8	11	66.2	141.4	48.5	96.9	1.36	1.46	6.59	6.73	5.89	4.88	1.35	1.38	10.05	21.01
70	sev	2	2	180	86	117	108	60	60	10	11	58.6	53.2	45.8	49.8	1.28	1.07	6.39	5.05	6.39	4.91	1.3	1.03	9.17	10.53
64	sev	2	5	120	75	90	97	70	65	10	8	153.5	92.9	94.2	54.1	1.63	1.72	5.32	7.38	4.99	6.51	0.82	1.13	28.85	12.59
74	sev	2	1.5	170	100	123	93	80	65	9	7	55.2	53.9	62.5	54.5	0.88	0.99	5.97	7.57	4.45	6.06	0.99	1.25	9.25	7.12
63	sev	2	4	110	60	77	67	60	55	7	7	117.8	105	67.3	61.9	1.75	1.7	8.08	4.35	7.57	6.03	1.34	0.72	14.58	24.14
64	sev	2	4	125	75	92	99	62	70	8	8	56	50.5	46.3	60.6	1.21	0.83	4.78	4.77	3.91	7.57	0.63	0.63	11.72	10.59
62	sev	2	3.5	100	60	73	81	58	65	11	10	95.9	129.2	75.4	107.7	1.27	1.2	3.32	5.55	5.75	5.53	0.6	1	28.89	23.28
72	sev	2	1.5	110	50	70	63	85	86	8	8	122.5	55.2	172.3	78.1	0.71	0.71	7.24	7.07	11.1	7.4	0.98	0.96	16.92	7.81
73	sev	2	2.5	130	65	87	113	50	70	8	8	64.6	70.7	48.5	91.5	1.33	0.77	4.67	5.39	4.99	7.24	0.65	0.74	13.83	13.12
64	sev	2	3	140	70	93	87	80	70	7	8	62.6	60.6	60.6	44.4	1.03	1.36	6.06	6.9	7.24	4.71	1.29	1.46	10.33	8.78
65	sev	2	4	140	90	107	93	72	56	10	7	45.8	125.2	43.1	110.4	1.06	1.13	4.34	6.73	7.49	8.41	0.52	0.8	10.55	18.6
69	sev	2	1.5	110	63	79	97	60	60	8	11	61.9	55.2	49.8	67.3	1.24	0.82	4.07	6.06	6.45	9.09	0.45	0.67	15.21	9.11
70	sev	2	4	139	90	106	87	90	80	8	8	121.2	154.8	134.6	114.4	0.9	1.35	5.05	7.07	7.24	9.09	0.56	0.78	24	21.9
72	sev	2	3	100	63	75	100	55	65	7	8	53.9	35.7	46.4	53.9	1.16	0.66	4.34	4.35	4.56	7.43	0.58	0.59	12.42	8.21
74	sev	2	1.5	110	56	74	103	60	90	9	8	75.4	103.7	57.2	172.3	1.32	0.6	4.21	4.71	7.4	9.75	0.43	0.48	17.91	22.02
77	sev	2	2.5	110	60	77	89	62	60	7	11	55.2	61.3	62.6	37.7	0.88	1.63	3.15	4.23	6.41	5.86	0.54	0.72	17.52	14.49
80	sev	2	4	125	70	88	95	80	80	7	7	56.5	27.5	47.9	51.2	1.18	0.54	4.23	2.93	6.51	7.49	0.56	0.39	13.36	9.39
61	sev +TAPB and RSB	2	3	120	70	87	93	60	80	9	10	86.7	77.4	35.3	51.6	2.46	1.5	5.86	8.36	4.45	4.99	1.17	1.68	14.8	9.26
62	sev +TAPB and RSB	2	3	100	60	73	76	80	79	10	9	71.4	68.7	55.9	55.2	1.28	1.24	7.07	6.62	4.54	4.78	1.48	1.38	10.1	10.38
80	sev +TAPB and RSB	2	4	122	60	81	80	60	60	8	7	63.9	59.2	57.2	55.9	1.12	1.06	5.1	2.82	4.13	4.02	1.27	0.7	12.53	20.99
84	sev +TAPB and RSB	2	2.5	160	60	93	101	59	50	9	9	77.4	77.4	47.8	35.3	1.62	2.19	5.55	5.97	4.13	3.37	1.65	1.77	13.95	12.96
63	sev +TAPB and RSB	2	2.5	135	80	98	106	65	71	8	10	51.2	54.5	53.9	64.6	0.95	0.84	4.02	4.54	3.91	6.73	0.6	0.67	12.74	12
63	sev +TAPB and RSB	2	4	132	75	94	100	65	70	7	11	68.7	76.7	53.9	47.1	1.27	1.63	6.51	6.51	5.21	5.97	1.09	1.09	10.55	11.78
74	sev +TAPB and RSB	2	3	130	70	90	99	58	60	12	10	59.9	67.3	36.3	46.4	1.65	1.45	4.63	5.43	4.49	4.02	1.15	1.35	12.94	12.39
65	sev +TAPB and RSB	2	3.5	131	80	97	84	56	60	7	6	103.7	113.1	70	78.1	1.48	1.45	5.43	4.45	4.34	7.06	0.77	0.63	19.1	25.42
66	sev +TAPB and RSB	2	2.5	140	70	93	89	72	60	9	10	82.8	70	78.1	63.3	1.06	1.11	6.9	7.07	9.09	9.26	0.75	0.76	12	9.9
70	sev +TAPB and RSB	2	4.5	140	85	103	67	90	73	8	7	68	67.3	50.5	45.1	1.35	1.49	4.54	6.39	5.72	6.9	0.66	0.93	14.98	10.53
75	sev +TAPB and RSB	2	2	160	80	107	99	78	79	6	6	55.5	70.7	82.5	47.1	0.67	1.5	5.89	7.07	9.93	5.89	1	1.2	9.42	10
78	sev +TAPB and RSB	2	3	120	70	87	92	80	82	8	9	78.1	66.6	66	58.6	1.18	1.14	3.8	2.71	7.17	5.21	0.73	0.52	20.55	24.58
82	sev +TAPB and RSB	2	3	100	59	73	78	60	60	10	9	99.6	76.6	118.5	110.2	0.84	0.7	2.5	7.71	5.32	4.99	0.5	1.55	39.84	9.94
62	sev +TAPB and RSB	2	4	100	60	73	87	70	60	7	6	66.6	62.6	34.3	36.3	1.94	1.72	4.45	11.9	6.3	6.64	0.67	1.79	14.97	5.26
67	sev +TAPB and RSB	2	4	150	90	110	77	75	63	8	7	61.3	118.9	49.8	86.4	1.23	1.38	5.75	7.06	6.87	5.32	1.08	1.33	10.66	16.84
74	sev +TAPB and RSB	2	1.5	120	70	87	77	55	75	8	9	38.4	125	52.5	94.2	0.73	1.33	2.93	5.33	5.21	4.21	0.7	1.27	13.11	23.45
84	sev +TAPB and RSB	2	3.5	160	89	113	85	90	80	9	9	183.4	53.2	122.8	37.7	1.49	1.41	6.3	3.08	6.08	4.02	1.57	0.77	29.11	17.27
67	sev +TAPB and RSB	2	4	128	80	96	103	60	60	7	8	96.8	91.7	48	62.3	2.02	1.47	8.69	9.09	5.61	6.39	1.36	1.42	11.14	10.09
82	sev +TAPB and RSB	2	4	130	65	87	83	60	60	7	10	63.3	68	46.4	53.2	1.36	1.28	4.89	6.73	3.47	3.69	1.33	1.82	12.94	10.1
